# Supplementary material for: Identification and Verification of a 17 Immune-Related Gene Pair Prognostic Signature for Colon Cancer
Source: Biomed Res Int. 2021 May 22;2021:6057948. doi: 10.1155/2021/6057948 (PMC8166469; doi:10.1155/2021/6057948)
Supplement: Supplementary Materials — Supplementary Table 1: Patients' immune risk stratification. Supplementary Table 2: GSEA. [file 6057948.f1.zip]

Archive with 2 entries (2 files):
- Table S1 Patients' immune risk stratification.docx
- Table S2 GSEA.docx
